# Supplementary material for: Sarcopenia Is Associated with Changes in Circulating Markers of Antioxidant/Oxidant Balance and Innate Immune Response
Source: Antioxidants (Basel). 2023 Nov 11;12(11):1992. doi: 10.3390/antiox12111992 (PMC10669556; doi:10.3390/antiox12111992)
Supplement: Supplementary file 1 [file antioxidants-12-01992-s001.zip]

Archive with 1 entries (1 files):
- antioxidants-2661609-supplementary.pdf
